# Supplementary material for: Identifying stage-associated hub genes in bladder cancer via weighted gene co-expression network and robust rank aggregation analyses
Source: Medicine (Baltimore). 2022 Dec 23;101(51):e32318. doi: 10.1097/MD.0000000000032318 (PMC9794320; doi:10.1097/MD.0000000000032318)
Supplement: Supplementary file 3 [file medi-101-e32318-s003.xlsx]

## Sheet: Sheet1
343 remarkable DEGs were identified by RRA(111 up-regulated DEGs and 232 DEGs)
Gene	Pvalue	adjPvalue	logFC
TOP2A	2.15e-12	7.29e-08	2.60067
CDC20	3.19e-12	1.08e-07	2.81038
WDR72	2.23e-11	7.54e-07	2.68353
FCRLB	4.8e-11	1.62e-06	2.28764
UBE2C	9.13e-11	3.09e-06	2.51715
TCN1	2.18e-10	7.39e-06	2.86514
PAFAH1B3	4.79e-10	1.62e-05	2.0285
CRH	7.92e-10	2.68e-05	1.7073
NUSAP1	1.39e-09	4.71e-05	2.22136
TYMS	1.58e-09	5.36e-05	1.52728
GJB2	2.15e-09	7.28e-05	2.32941
CAMK2N1	2.54e-09	8.61e-05	1.66833
CTSE	2.92e-09	9.89e-05	1.95729
EEF1A2	3.57e-09	0.000120769	1.81579
CDCA5	4.05e-09	0.000137215	1.71351
KRT8	4.59e-09	0.000155286	1.75638
TK1	5.07e-09	0.000171662	1.67797
PRC1	6.63e-09	0.000224431	2.00226
PRSS8	8.98e-09	0.000303873	1.64007
KRT7	1.17e-08	0.000396338	2.37243
TMEM54	1.21e-08	0.000409226	1.26081
CCNB2	1.33e-08	0.000449781	1.76572
LAD1	1.55e-08	0.000523979	1.98523
AURKA	1.74e-08	0.000589657	1.57785
CLIC3	1.98e-08	0.000670721	1.52165
SDC1	1.98e-08	0.000670721	1.83276
HIST1H1C	2.21e-08	0.000749549	1.61937
UHRF1	2.44e-08	0.000827454	1.98751
PTPRR	2.74e-08	0.000927836	1.47165
MAPK13	2.78e-08	0.000939945	1.68324
KIF20A	2.84e-08	0.000961352	1.83661
EVPL	3.04e-08	0.00102806	1.68632
NCAPG	3.66e-08	0.0012376	1.49914
KRT14	3.88e-08	0.00131409	1.50065
TPX2	4.01e-08	0.00135755	1.91213
TRIP13	4.36e-08	0.00147766	1.74906
SHMT2	4.73e-08	0.00160091	1.28217
SOX4	4.84e-08	0.0016375	1.35634
ISG15	5.23e-08	0.00177053	1.50319
MMP1	5.46e-08	0.00184989	2.00686
INA	5.53e-08	0.00187039	1.77189
MIF	7.41e-08	0.0025099	1.19377
NDUFA4L2	7.72e-08	0.00261312	1.24187
PTTG1	7.87e-08	0.00266591	1.56208
SPP1	9.75e-08	0.00330088	1.34594
TIMELESS	1.18e-07	0.00400683	1.19224
ASPM	1.32e-07	0.00445788	1.51286
PPP1R14B	1.33e-07	0.00449711	1.0507
GJB6	1.41e-07	0.0047813	1.97867
PVRL4	1.47e-07	0.00498904	1.56531
SEMA3F	1.51e-07	0.00511725	1.10553
TLCD1	1.55e-07	0.00524859	1.20327
CEP55	1.71e-07	0.00579942	1.56361
IGFBP3	1.81e-07	0.00611835	1.9924
PLA2G2F	1.81e-07	0.00614011	1.235
UBE2T	1.93e-07	0.00654762	1.36242
KRT16	1.95e-07	0.00659995	1.60346
TTK	2.03e-07	0.00687141	1.69903
FGFR3	2.71e-07	0.00917583	1.9473
JUP	2.79e-07	0.00943451	1.40297
VEGFA	2.81e-07	0.00950331	1.16634
GPT2	3.54e-07	0.0119928	1.01451
HMGB3	3.57e-07	0.0120751	1.44523
PPP4C	3.64e-07	0.0123247	1.02925
SPAG4	3.84e-07	0.0130093	1.47486
CDH3	3.87e-07	0.0130968	1.1772
ANXA10	4.11e-07	0.0139304	1.79433
RAB25	4.24e-07	0.0143692	1.91916
CELSR3	4.27e-07	0.0144635	1.34441
OCIAD2	4.44e-07	0.0150391	1.38346
HMMR	4.47e-07	0.0151367	1.26205
SCNN1G	4.71e-07	0.0159345	1.07487
ANLN	5.08e-07	0.0171898	1.42218
FSCN1	5.71e-07	0.0193273	1.04154
S100A9	5.85e-07	0.0198016	2.21437
ESM1	5.94e-07	0.0200943	1.78581
KRT20	6.09e-07	0.020632	1.77552
CDT1	6.21e-07	0.0210255	1.25669
AURKB	6.82e-07	0.0231005	1.35749
MCM4	6.98e-07	0.0236425	1.01246
PTK6	7.27e-07	0.0246137	1.25194
CDS1	7.31e-07	0.0247549	1.37131
IGSF9	7.35e-07	0.0248966	1.19799
MELK	7.78e-07	0.026348	1.37424
CA2	7.83e-07	0.0264965	1.64992
DTL	7.84e-07	0.0265458	1.29365
SLC2A1	7.96e-07	0.0269459	1.70906
KIAA0101	8.23e-07	0.0278499	1.18302
LMNB2	8.32e-07	0.0281723	1.03711
CEACAM6	8.37e-07	0.0283284	1.99748
TM7SF2	8.37e-07	0.0283284	1.13817
KIF2C	8.41e-07	0.0284853	1.3719
PBK	8.89e-07	0.0300897	1.32933
FAM83H	9.24e-07	0.0312952	1.58266
BUB1B	9.67e-07	0.0327491	1.39903
PFKFB4	9.89e-07	0.0334926	1.42638
S100A14	1.06e-06	0.0358685	1.2272
SBK1	1.06e-06	0.0358685	1.30271
RANGAP1	1.09e-06	0.0370026	1.08555
CKS2	1.16e-06	0.0393513	1.5838
ASF1B	1.2e-06	0.0406964	1.40798
CKAP2L	1.23e-06	0.0416008	1.20319
CA9	1.24e-06	0.04202	1.46017
LOC284837	1.25e-06	0.042426	1.28561
SPAG5	1.25e-06	0.042426	1.18073
CXorf57	1.28e-06	0.0432964	1.31271
MDK	1.29e-06	0.043512	1.34032
CENPM	1.29e-06	0.043512	1.30795
ERO1L	1.4e-06	0.047531	1.09929
SLC6A8	1.42e-06	0.0479072	1.18426
CCNB1	1.44e-06	0.0486953	1.39565
CNN1	7.31e-15	2.48e-10	-4.85804
PCP4	2e-14	6.76e-10	-4.85841
ACTC1	4.87e-13	1.65e-08	-4.43993
CFD	1.62e-12	5.48e-08	-3.61086
FHL1	6.35e-12	2.15e-07	-3.78947
MYH11	6.35e-12	2.15e-07	-3.96221
CRYAB	1.49e-11	5.03e-07	-3.47923
RGS2	1.9e-11	6.44e-07	-3.15927
FLNC	2.64e-11	8.93e-07	-4.05783
PTGS1	3.21e-11	1.09e-06	-3.55142
TAGLN	3.95e-11	1.34e-06	-3.09334
MFAP4	4.22e-11	1.43e-06	-3.37711
DES	8.91e-11	3.02e-06	-3.86581
RASL12	1.31e-10	4.44e-06	-2.83374
HSPB6	2e-10	6.76e-06	-3.3924
SRPX	2.11e-10	7.15e-06	-3.72032
PDLIM3	4.14e-10	1.4e-05	-2.82666
C2orf40	4.62e-10	1.57e-05	-3.03994
DPT	5.14e-10	1.74e-05	-2.92018
CASQ2	9.53e-10	3.23e-05	-2.87551
SPARCL1	9.53e-10	3.23e-05	-2.77344
CYBRD1	1.04e-09	3.53e-05	-2.56208
ACTG2	1.07e-09	3.63e-05	-3.55722
FXYD6	1.14e-09	3.85e-05	-2.81289
SPON1	1.35e-09	4.56e-05	-2.61756
SLIT2	1.42e-09	4.81e-05	-2.74403
MRGPRF	1.42e-09	4.81e-05	-2.77309
PTRF	1.42e-09	4.81e-05	-2.71533
SELM	1.85e-09	6.26e-05	-2.44504
TCEAL2	1.85e-09	6.26e-05	-2.66531
COX7A1	2.26e-09	7.64e-05	-2.78494
COL16A1	2.48e-09	8.41e-05	-2.50476
AEBP1	2.67e-09	9.02e-05	-2.48594
NR2F1	2.79e-09	9.45e-05	-2.27345
DPYSL2	3.2e-09	0.000108233	-2.22964
APOD	3.49e-09	0.000118179	-2.72138
FGL2	3.65e-09	0.000123401	-2.33253
PGM5	3.82e-09	0.000129235	-3.22144
SDPR	3.97e-09	0.000134364	-2.51309
TMOD1	4.14e-09	0.000140111	-2.27503
PALLD	4.31e-09	0.000146041	-2.76199
KIAA0367	4.39e-09	0.000148587	-2.60137
RBPMS2	4.49e-09	0.000152157	-3.0063
MYL9	4.59e-09	0.000155286	-2.95625
SORBS1	5.38e-09	0.000182089	-2.67446
MGP	5.92e-09	0.000200514	-2.54252
MSRB3	6.88e-09	0.00023286	-2.24007
IGFBP6	7.4e-09	0.000250427	-2.74708
SERPINA3	7.81e-09	0.00026424	-2.49256
C7	7.81e-09	0.00026424	-2.80911
CSRP1	8.98e-09	0.000303873	-2.71064
COL6A2	9.94e-09	0.000336403	-2.1757
KCNMB1	1.06e-08	0.000359496	-2.83025
TSHZ3	1.17e-08	0.000396338	-2.09028
OLFML3	1.39e-08	0.000471153	-2.39859
ATP1A2	1.44e-08	0.000485818	-2.24582
LMOD1	1.48e-08	0.000500823	-2.87617
ITM2A	1.64e-08	0.000556091	-2.34763
C1S	1.67e-08	0.000564344	-2.12625
PPP1R14A	1.69e-08	0.000572689	-2.60185
FOXF1	1.79e-08	0.000606998	-2.54166
FLNA	1.85e-08	0.00062472	-2.39558
CRISPLD2	2.1e-08	0.000709314	-2.07904
CXCL12	2.24e-08	0.000759869	-2.18261
TPM1	2.4e-08	0.000813081	-2.51726
DPYSL3	2.43e-08	0.000824049	-2.87024
FILIP1L	2.5e-08	0.00084632	-1.92819
P2RX1	2.6e-08	0.000880568	-2.61305
GPX3	2.6e-08	0.000880568	-2.19541
ALDH2	2.64e-08	0.000892212	-2.06798
EDNRA	2.71e-08	0.000915845	-2.05596
REEP1	2.74e-08	0.000927836	-2.38738
SMOC2	2.89e-08	0.000976983	-2.49549
TIMP2	3.19e-08	0.00108111	-2.16957
JAZF1	3.23e-08	0.00109468	-1.75948
PTGIS	3.23e-08	0.00109468	-2.39362
STON1	3.4e-08	0.00115028	-2.10344
CALD1	3.51e-08	0.00118812	-2.85854
GHR	3.53e-08	0.00119334	-2.00746
GPR124	3.53e-08	0.00119334	-1.93316
RGS1	3.53e-08	0.00119334	-1.98885
PRKCDBP	3.61e-08	0.00122271	-2.08788
ZAK	3.74e-08	0.00126779	-1.94236
MYLK	3.79e-08	0.00128308	-2.86292
MAP1B	3.88e-08	0.00131409	-2.1226
PCOLCE2	3.88e-08	0.00131409	-2.51247
PRICKLE2	4.02e-08	0.00136166	-2.06541
CTGF	4.31e-08	0.00146065	-2.39762
JAM3	4.62e-08	0.00156494	-2.49857
CKB	4.68e-08	0.00158285	-2.15277
CDH11	5.06e-08	0.00171256	-1.82638
TUBB6	5.35e-08	0.00180998	-1.85803
ALDH1A1	5.77e-08	0.00195328	-2.76397
DCN	6.02e-08	0.00203889	-2.45343
SMTN	6.09e-08	0.00206072	-2.22969
GAS6	6.15e-08	0.00208273	-2.18647
HSD17B6	6.28e-08	0.00212728	-2.26659
SERPINF1	6.28e-08	0.00212728	-1.99054
RARRES2	6.35e-08	0.00214982	-1.80214
COL6A3	6.49e-08	0.00219544	-1.82516
SERPING1	6.97e-08	0.00236084	-1.80872
GYPC	7.27e-08	0.00245945	-1.951
DDR2	7.41e-08	0.0025099	-1.74138
CAV1	7.72e-08	0.00261312	-2.18783
AXL	7.8e-08	0.00263942	-1.74738
EMP3	7.87e-08	0.00266591	-2.08689
FAM107A	8.03e-08	0.0027195	-2.53148
ITGA8	8.03e-08	0.0027195	-1.70429
BIN1	8.04e-08	0.00272052	-2.46369
TMEM119	8.44e-08	0.00285699	-2.07165
FBLN5	8.61e-08	0.00291343	-2.05943
PLSCR4	9.03e-08	0.00305816	-2.06934
NEXN	9.21e-08	0.00311755	-2.5054
INMT	9.39e-08	0.00317779	-1.85083
FBLN2	9.39e-08	0.00317779	-1.71194
MYADM	9.57e-08	0.00323889	-2.14142
EGR1	9.84e-08	0.00333221	-2.40358
NDN	9.94e-08	0.00336375	-1.73248
ITGA5	1e-07	0.00339552	-2.1828
EPDR1	1e-07	0.00339552	-1.60981
GAS1	1.01e-07	0.00342752	-1.7093
LUM	1.09e-07	0.00369169	-2.05377
CLIP3	1.13e-07	0.0038286	-2.64366
SCARA5	1.14e-07	0.00386438	-2.4385
ACTA2	1.29e-07	0.00438018	-2.36278
TCF4	1.34e-07	0.0045366	-1.6058
ACOX2	1.36e-07	0.00461636	-1.82019
LMCD1	1.41e-07	0.00477904	-1.78983
OLFML1	1.42e-07	0.00482037	-1.67675
PDK4	1.52e-07	0.00516075	-2.1143
RRAS	1.52e-07	0.00516075	-1.83086
SFRP2	1.54e-07	0.00520453	-2.44186
TGFB1I1	1.56e-07	0.00529293	-2.26084
DUSP1	1.56e-07	0.00529293	-1.80257
MAMDC2	1.59e-07	0.00538245	-2.51171
FLJ21986	1.67e-07	0.00564818	-2.03952
AOC3	1.84e-07	0.00624015	-2.26235
WFDC1	1.89e-07	0.0063925	-2.03503
ANTXR2	2.01e-07	0.0068124	-2.25806
MXRA7	2.21e-07	0.00748063	-1.70927
LGALS1	2.28e-07	0.00771392	-1.57451
PAM	2.31e-07	0.0078326	-1.61252
PLAC9	2.35e-07	0.00796821	-2.45096
TPM2	2.35e-07	0.00796821	-2.65525
LHFP	2.42e-07	0.00819684	-1.66006
RGL1	2.46e-07	0.00832103	-1.50754
COLEC12	2.61e-07	0.00883197	-1.87597
ITPR1	2.63e-07	0.00889745	-1.49282
RNF150	2.69e-07	0.00909609	-2.20218
EFEMP1	2.71e-07	0.00916303	-2.03783
SPARC	2.81e-07	0.00950331	-1.64346
COL15A1	2.83e-07	0.00957249	-1.57949
RAMP1	2.91e-07	0.00985298	-1.63248
SLC24A3	3.08e-07	0.0104324	-1.55954
COL5A1	3.26e-07	0.011037	-1.53065
ADH1B	3.28e-07	0.0111144	-1.74797
TCF21	3.31e-07	0.0111922	-1.91973
ABI3BP	3.4e-07	0.0115075	-1.96258
VIM	3.42e-07	0.0115873	-1.89978
CPXM2	3.47e-07	0.0117482	-2.0949
KLF9	3.54e-07	0.0119928	-1.76421
MFAP5	3.69e-07	0.0124933	-2.23752
CYP1B1	3.82e-07	0.0129222	-1.6938
ANG	3.89e-07	0.0131848	-1.46933
RNASE4	3.92e-07	0.0132732	-1.8691
COL3A1	4e-07	0.0135411	-1.26229
KLHL5	4.13e-07	0.0139966	-1.2501
EMILIN1	4.22e-07	0.0142754	-1.85145
CCND2	4.24e-07	0.0143521	-2.19117
NFIA	4.24e-07	0.0143692	-1.74371
GSTM5	4.41e-07	0.014942	-1.44995
PELI2	4.53e-07	0.0153333	-1.3993
DIXDC1	4.68e-07	0.0158331	-1.61103
RPESP	4.9e-07	0.0165891	-1.95575
ADAMTS1	4.98e-07	0.0168693	-2.10984
ACTN1	4.98e-07	0.0168693	-1.63488
NXN	5.08e-07	0.0171898	-1.4311
ANXA5	5.08e-07	0.0171898	-1.49874
CNN3	5.21e-07	0.0176243	-1.2573
SETBP1	5.37e-07	0.0181789	-1.81366
NFIB	5.4e-07	0.0182914	-1.64515
THBS2	5.4e-07	0.0182914	-1.84177
DEGS1	5.44e-07	0.0184044	-1.22266
ISLR	5.47e-07	0.0185179	-1.62515
PEG3	5.61e-07	0.0189773	-1.42271
SLC9A9	5.64e-07	0.0190934	-1.31371
GNG11	5.64e-07	0.0190934	-1.71067
JAM2	5.71e-07	0.0193273	-1.71277
PMP22	6.36e-07	0.0215306	-1.92544
BNC2	6.51e-07	0.0220447	-1.4326
PRUNE2	6.55e-07	0.0221747	-1.75716
OLFM1	6.55e-07	0.0221747	-1.5969
KLF2	6.67e-07	0.022568	-1.47044
FGF9	6.82e-07	0.0231005	-1.46599
PNMA1	7.02e-07	0.0237794	-1.39787
LIMS2	7.02e-07	0.0237794	-1.9605
COL1A2	7.4e-07	0.025039	-1.51998
PPAP2B	7.44e-07	0.025182	-1.43718
SYNM	7.54e-07	0.0255161	-2.98894
FAM43A	7.61e-07	0.02576	-1.18762
LDB2	7.65e-07	0.0259061	-1.27926
SFRP1	8e-07	0.027097	-1.41095
DACT3	8.03e-07	0.0271926	-2.17904
KCTD12	8.18e-07	0.0277076	-1.34742
ZEB2	8.23e-07	0.0278618	-1.56605
MYOT	8.37e-07	0.0283284	-1.3981
TMEM158	8.37e-07	0.0283284	-1.48452
PI16	9.24e-07	0.0312952	-2.21153
SPRY1	9.53e-07	0.0322756	-1.33825
MEF2C	9.59e-07	0.0324486	-1.29475
PLEKHO1	9.79e-07	0.0331473	-1.42963
CYGB	9.95e-07	0.0336787	-1.19283
SGCE	1.01e-06	0.0342473	-1.84689
GATA5	1.02e-06	0.0343972	-1.46705
PROS1	1.02e-06	0.0345786	-1.3723
TCEAL3	1.03e-06	0.0347607	-1.19574
PID1	1.05e-06	0.0356821	-1.28998
NBEA	1.11e-06	0.0375796	-1.56908
DCHS1	1.13e-06	0.0383595	-1.20216
A2M	1.16e-06	0.0391514	-1.68436
LAMB2	1.17e-06	0.0395519	-1.48232
HLF	1.2e-06	0.0405667	-1.45526
ABCA8	1.24e-06	0.04181	-1.85947
HSPB2	1.26e-06	0.0426546	-1.14639
CORO1C	1.27e-06	0.0428678	-1.5185
ZBTB20	1.34e-06	0.0454882	-1.28408
SORBS2	1.36e-06	0.0459364	-1.54871
EBF1	1.38e-06	0.0466148	-1.56318
RHOJ	1.4e-06	0.047531	-1.21175
HTRA1	1.43e-06	0.0484607	-1.48365
PTGDS	1.44e-06	0.0488643	-1.90735
ZBTB16	1.45e-06	0.0491669	-1.75458
