# Supplementary material for: Identifying stage-associated hub genes in bladder cancer via weighted gene co-expression network and robust rank aggregation analyses
Source: Medicine (Baltimore). 2022 Dec 23;101(51):e32318. doi: 10.1097/MD.0000000000032318 (PMC9794320; doi:10.1097/MD.0000000000032318)
Supplement: Supplementary file 4 [file medi-101-e32318-s004.xlsx]

## Sheet: Sheet1
The blue module of WGCNA had 67 genes
Gene	moduleColor	GS.futime	p.GS.futime	GS.fustat	p.GS.fustat	GS.age	p.GS.age	GS.gender	p.GS.gender	GS.grade	p.GS.grade	GS.stage	p.GS.stage	GS.T	p.GS.T	GS.M	p.GS.M	GS.N	p.GS.N	MMbrown	p.MMbrown	MMblue	p.MMblue	MMturquoise	p.MMturquoise	MMgrey	p.MMgrey
VIM	blue	0.0264137	0.737859	0.206548	0.00816136	0.096766	0.219145	-0.108924	0.166337	0.200643	0.010226	0.216602	0.0054837	0.172371	0.0277893	0.0640474	0.416652	0.136151	0.0831023	0.0561645	0.4764	0.725044	7.22e-28	0.523154	7.81e-13	0.0411305	0.602159
TMEM54	blue	-0.028177	0.72106	-0.302534	8.67e-05	-0.0549629	0.485899	0.121604	0.122024	-0.254912	0.00102389	-0.226854	0.00359068	-0.171651	0.0284579	-0.0639051	0.41769	-0.1589	0.0427668	-0.292377	0.000152361	-0.358825	2.56e-06	-0.271496	0.000455516	-0.0391216	0.620024
SCNN1G	blue	0.050341	0.523364	-0.102383	0.193429	0.0598593	0.447834	0.0471539	0.550026	0.0564989	0.473775	-0.0562725	0.475552	-0.12394	0.114966	0.0262039	0.739866	-0.00937706	0.905434	-0.0843005	0.284665	-0.154652	0.0487076	-0.0472536	0.549183	-0.212308	0.00651237
THBS2	blue	0.0681979	0.387039	0.175329	0.0251824	0.223307	0.00416584	-0.0231448	0.769325	0.112975	0.15104	0.116815	0.137542	0.142702	0.0691879	0.0941599	0.231868	0.0745783	0.344076	-0.131418	0.0944893	0.773915	9.23e-34	0.416194	3.29e-08	0.0484652	0.538976
EDNRA	blue	-0.00661045	0.933257	0.257019	0.000926452	0.18522	0.0179303	-0.0905549	0.250311	0.22878	0.0033093	0.251753	0.00118776	0.24251	0.0018145	0.16218	0.0386067	0.211557	0.00670916	-0.0413784	0.599971	0.801973	7.35e-38	0.558333	9.65e-15	0.0748347	0.342415
NDN	blue	0.202758	0.00943869	0.173849	0.0264595	0.0916275	0.244721	-0.0541736	0.492193	0.136684	0.0818919	0.0748862	0.342082	0.149623	0.056611	0.0477049	0.54537	-0.051151	0.516693	-0.0618526	0.432832	0.433143	7.7e-09	0.353103	3.78e-06	-0.068215	0.38692
EMP3	blue	-0.00921505	0.907061	0.116557	0.13842	0.00384436	0.961155	-0.0569391	0.47033	0.125336	0.110899	0.136095	0.0832296	0.0371166	0.638078	0.010915	0.890015	0.103726	0.18762	0.157507	0.0446444	0.35453	3.43e-06	0.232862	0.0027776	0.0756893	0.336915
IGFBP3	blue	-0.0268478	0.733711	-0.0836172	0.288601	0.134929	0.0859318	-0.06809	0.387792	0.00820877	0.917171	-0.00486255	0.950879	-0.0632171	0.42273	0.00506367	0.94885	0.0378689	0.631278	-0.166006	0.034189	-0.137059	0.0810499	-0.0908179	0.248933	-0.0293908	0.709573
SERPINF1	blue	0.099095	0.208203	0.19708	0.0116833	0.154511	0.0489159	-0.0728263	0.355561	0.179878	0.0215829	0.200185	0.0104038	0.203914	0.0090316	0.106851	0.174597	0.129285	0.100009	-0.075403	0.338751	0.851249	6.04e-47	0.550516	2.68e-14	0.00906352	0.908582
NXN	blue	-0.0732426	0.35281	0.120722	0.124776	0.00841743	0.915074	0.0124071	0.875094	0.0738113	0.349075	-0.0101246	0.897935	0.0485911	0.537921	-0.0953332	0.226078	-0.0536129	0.496691	0.134715	0.0864354	0.468594	2.82e-10	0.243623	0.00172564	0.162283	0.038482
ALDH2	blue	0.279192	0.000307272	0.0191667	0.808127	-0.0522089	0.508048	-0.0959606	0.223023	0.169157	0.0308799	0.171222	0.0288625	0.221993	0.00439907	-0.00679227	0.931426	0.108608	0.167576	-0.0773531	0.326371	0.279948	0.000295429	0.156876	0.0455166	0.0750638	0.340935
COL3A1	blue	0.04044	0.608273	0.258607	0.00085867	0.173104	0.027123	-0.0450332	0.568128	0.171337	0.0287535	0.195111	0.0125648	0.208253	0.00763853	0.0780685	0.321903	0.125209	0.111265	-0.126975	0.106272	0.911502	5.21e-64	0.494332	2e-11	0.0130459	0.868721
ANXA5	blue	-0.0206515	0.793584	0.297197	0.000116884	0.160803	0.0403098	-0.109969	0.162285	0.256452	0.000951812	0.302037	8.91e-05	0.220731	0.0046341	0.0332074	0.673889	0.227291	0.00352491	0.339059	9.54e-06	0.544743	5.6e-14	0.381077	5.21e-07	0.164574	0.0357898
COLEC12	blue	-0.00454664	0.954066	0.20304	0.00933793	0.169672	0.0303657	-0.125003	0.111859	0.176759	0.0239987	0.252737	0.00113433	0.191295	0.0144397	0.0612442	0.43738	0.177235	0.0236158	-0.116834	0.137476	0.837628	3.91e-44	0.657178	1.62e-21	0.0277467	0.725148
CYBRD1	blue	0.0903721	0.251273	0.16577	0.0344488	0.0600701	0.446233	-0.188144	0.0161685	0.242506	0.00181486	0.294365	0.000136656	0.229983	0.00314373	0.066822	0.396712	0.208625	0.00752829	0.0206044	0.794044	0.689632	2.45e-24	0.507698	4.61e-12	0.0831105	0.291543
PLA2G2F	blue	-0.0561522	0.476497	-0.242558	0.00181058	-0.0696491	0.376993	0.031347	0.691199	-0.286734	0.000206585	-0.198822	0.0109496	-0.157032	0.0452993	-0.0628734	0.425262	-0.110322	0.160932	-0.314439	4.36e-05	-0.297992	0.000111829	-0.207954	0.00772789	-0.0718777	0.361879
PID1	blue	-0.0296686	0.706953	0.222818	0.00425131	-0.00877513	0.911479	-0.224672	0.00393536	0.137709	0.0796052	0.179122	0.0221487	0.139621	0.075476	-0.00147116	0.98513	0.161322	0.039661	0.0156711	0.842617	0.425754	1.46e-08	0.328324	1.88e-05	0.0399405	0.612714
GAS1	blue	-0.0292099	0.711281	0.248099	0.00140698	0.172406	0.0277574	-0.100305	0.202675	0.165466	0.0347859	0.189851	0.0152108	0.167251	0.0328473	0.12341	0.116538	0.120338	0.125987	0.0342052	0.664674	0.782358	6.25e-35	0.4791	9.83e-11	0.0264849	0.737178
PAM	blue	-0.0593404	0.451786	0.227924	0.0034317	0.00377565	0.961849	6.46e-05	0.999347	0.167794	0.0322764	0.170832	0.0292347	0.154297	0.0492338	0.143128	0.0683541	0.122312	0.119851	0.223272	0.00417187	0.380449	5.46e-07	0.266045	0.000597902	0.0581814	0.460685
CNN3	blue	-0.0195697	0.804173	0.289951	0.000173803	0.202039	0.00970015	-0.0300379	0.703476	0.298644	0.000107844	0.290595	0.000167856	0.229854	0.00316115	0.091964	0.242985	0.246925	0.00148492	0.27499	0.000381509	0.542696	7.25e-14	0.398792	1.34e-07	-0.0791503	0.315223
SPAG4	blue	-0.0559339	0.478215	-0.0812634	0.302436	-0.0132989	0.866198	0.053794	0.495237	-0.200675	0.0102135	-0.157721	0.0443517	-0.0929142	0.23813	-0.106628	0.175506	-0.132503	0.0917738	-0.267783	0.000548562	-0.33469	1.26e-05	-0.229704	0.00318145	-0.174864	0.0255777
FBLN5	blue	0.0341668	0.665028	0.0897569	0.254527	0.116796	0.137608	-0.0519501	0.510156	0.118172	0.132998	0.227743	0.00345817	0.187402	0.0166006	0.0815404	0.300785	0.219725	0.00482934	-0.261484	0.000747408	0.839086	2.01e-44	0.769981	3.11e-33	0.0130102	0.869076
DDR2	blue	0.0394994	0.616647	0.173517	0.0267531	0.158271	0.0436059	-0.0936689	0.234323	0.215685	0.0056903	0.288698	0.000185943	0.224028	0.00404253	0.109361	0.164633	0.232917	0.00277105	-0.12603	0.108921	0.889972	8.78e-57	0.800633	1.19e-37	0.0341724	0.664977
SLC6A8	blue	-0.0980253	0.213179	-0.105784	0.178968	-0.0711492	0.366778	0.147557	0.0601505	-0.250898	0.00123605	-0.311557	5.16e-05	-0.190617	0.0147976	-0.0876918	0.265664	-0.241289	0.00191676	-0.0483107	0.540273	-0.349266	4.89e-06	-0.294251	0.000137517	-0.0585001	0.458229
SFRP2	blue	0.0205571	0.794507	0.18861	0.015902	0.228561	0.00334015	-0.0652098	0.408227	0.180034	0.0214679	0.283108	0.000250379	0.252019	0.00117306	0.286508	0.000209089	0.247408	0.00145235	-0.159873	0.041496	0.812964	1.19e-39	0.538988	1.15e-13	-0.02249	0.775675
COL15A1	blue	0.0295457	0.708112	0.249896	0.00129493	0.157191	0.0450801	-0.105966	0.178216	0.239857	0.00204325	0.24488	0.00163009	0.194062	0.0130578	0.117537	0.135112	0.191969	0.0140918	-0.0193153	0.806668	0.71591	6.62e-27	0.593087	7.33e-17	0.0344043	0.662842
RARRES2	blue	0.121625	0.121958	0.0448591	0.569626	0.162625	0.0380696	-0.0259465	0.74233	0.145319	0.0641886	0.125937	0.109184	0.124253	0.114043	0.0713929	0.365134	0.0457351	0.562106	-0.109371	0.164594	0.750575	8.92e-31	0.517327	1.54e-12	0.041616	0.597876
OLFML3	blue	0.0874679	0.266891	0.141113	0.0723763	0.180997	0.0207691	-0.0984744	0.211079	0.209726	0.00721089	0.229363	0.00322812	0.202138	0.00966367	0.0881234	0.263309	0.166769	0.0333621	-0.119303	0.129304	0.929722	9.56e-72	0.696057	6.13e-25	0.0497983	0.527857
AXL	blue	-0.0354305	0.653428	0.0941486	0.231925	-0.0215207	0.785104	-0.158983	0.0426575	0.137428	0.0802264	0.127691	0.1043	0.0567502	0.471807	-0.0159011	0.840337	0.126154	0.108572	0.132337	0.0921862	0.500058	1.07e-11	0.377952	6.56e-07	0.161629	0.0392804
AEBP1	blue	0.0554579	0.481974	0.218505	0.00507618	0.209318	0.00732701	-0.0474894	0.547189	0.20727	0.0079362	0.275562	0.000370506	0.254289	0.00105448	0.223137	0.0041954	0.231311	0.00296981	-0.133829	0.0885432	0.919031	5.52e-67	0.574842	1.02e-15	0.0508251	0.519371
LGALS1	blue	0.0210412	0.789779	0.183327	0.0191579	0.0743891	0.345305	-0.0188947	0.810798	0.170438	0.0296154	0.196085	0.0121218	0.105032	0.182094	0.0698379	0.375698	0.122123	0.120427	0.116981	0.136981	0.556758	1.19e-14	0.300791	9.56e-05	0.0647799	0.411332
COL5A1	blue	0.0524222	0.506314	0.248378	0.00138904	0.126952	0.106335	-0.0285112	0.717891	0.176924	0.0238655	0.157359	0.0448481	0.1644	0.0359891	0.0545601	0.489106	0.0837622	0.287762	-0.0928312	0.238551	0.895168	2.22e-58	0.456004	9.53e-10	0.0410555	0.602821
LAMB2	blue	0.0832485	0.290739	0.1612	0.0398123	0.133902	0.0883678	-0.0866609	0.271346	0.196439	0.0119641	0.148604	0.0583344	0.0856136	0.277202	0.165458	0.0347945	0.0918508	0.243568	-0.137915	0.079151	0.627917	2.94e-19	0.518136	1.4e-12	0.135439	0.0847422
DCN	blue	0.00348724	0.964761	0.198234	0.0111925	0.216784	0.00544347	-0.0362198	0.646223	0.185987	0.017453	0.262956	0.000695756	0.236437	0.00237683	0.121794	0.121436	0.228845	0.00330014	-0.131947	0.0931585	0.900336	4.69e-60	0.664966	3.67e-22	0.0264681	0.737338
CRH	blue	0.0156624	0.842703	-0.124379	0.113673	0.0636628	0.419461	0.0858642	0.275793	-0.149265	0.0572119	-0.0904932	0.250635	-0.0839857	0.286473	-0.0550753	0.485006	-0.0637528	0.418803	-0.0750547	0.340993	-0.124494	0.113338	-0.0662748	0.400599	-0.0777393	0.323955
CLIC3	blue	-0.0679042	0.389092	0.153048	0.0511216	0.126452	0.107732	-0.0792182	0.314806	0.111849	0.155182	0.15472	0.0486074	0.0501502	0.524941	0.103751	0.187513	0.21847	0.00508352	-0.112397	0.153154	0.26312	0.000690221	0.163198	0.037387	-0.0304514	0.699589
CDH11	blue	0.0326448	0.679105	0.214573	0.00595022	0.192047	0.0140521	-0.0824963	0.295135	0.18812	0.016182	0.252043	0.00117173	0.221333	0.00452054	0.139708	0.0752928	0.186797	0.0169605	-0.136041	0.0833532	0.906152	4.71e-62	0.568053	2.61e-15	-0.0114086	0.885074
KRT20	blue	-0.0622804	0.42965	-0.0477041	0.545377	0.113716	0.14836	-0.00856434	0.913597	0.0992058	0.207692	0.0840062	0.286355	-0.0454807	0.564285	0.0183048	0.8166	0.105766	0.179044	0.00527078	0.94676	-0.139499	0.0757341	-0.00842049	0.915043	-0.329853	1.71e-05
TIMP2	blue	0.043035	0.585438	0.213755	0.00614817	0.160714	0.0404227	-0.107277	0.172875	0.209109	0.0073872	0.269625	0.000500418	0.202428	0.00955783	0.135344	0.0849626	0.206164	0.00828325	-0.0792989	0.314313	0.919167	4.85e-67	0.600143	2.53e-17	0.051359	0.514987
TCF4	blue	-0.0624705	0.42824	0.26062	0.000779344	0.0997636	0.205135	-0.0655284	0.405936	0.161218	0.0397896	0.15642	0.046156	0.166613	0.0335297	0.0962019	0.221856	0.0636666	0.419433	0.230494	0.00307573	0.483573	6.2e-11	0.385202	3.83e-07	0.172759	0.0274346
TUBB6	blue	-0.0958208	0.223701	0.136553	0.082188	-0.00453451	0.954189	-0.0288734	0.714461	0.20089	0.010131	0.190845	0.0146765	0.148156	0.0591066	0.029436	0.709147	0.156597	0.0459071	0.29256	0.000150849	0.311254	5.25e-05	0.222302	0.00434318	0.08792	0.264417
LUM	blue	0.0760439	0.33465	0.257422	0.000908779	0.216093	0.00559759	-0.0339692	0.666849	0.220429	0.00469195	0.254412	0.00104838	0.266799	0.000576018	0.121855	0.121249	0.220673	0.00464515	-0.141385	0.0718226	0.880226	5.43e-54	0.502469	8.24e-12	-0.00432418	0.956312
SERPING1	blue	0.105419	0.18048	0.0298161	0.705564	0.0392862	0.618551	0.0299647	0.704164	0.145934	0.0630572	0.176945	0.023849	0.163714	0.0367806	0.0444883	0.572824	0.11444	0.145775	-0.083711	0.288058	0.61779	1.57e-18	0.489502	3.34e-11	0.0913194	0.246318
FGFR3	blue	0.0192088	0.807714	-0.126102	0.108719	-0.0199705	0.800246	0.0764039	0.33236	-0.0946731	0.229323	-0.224655	0.00393808	-0.159636	0.0418027	-0.0916762	0.244469	-0.163653	0.0368523	-0.143812	0.0670312	-0.286413	0.000210153	-0.233153	0.00274287	0.00169501	0.982868
PAFAH1B3	blue	-0.00959925	0.903204	-0.104415	0.184692	0.137257	0.0806067	-0.0216022	0.784309	-0.0953784	0.225857	-0.0864744	0.272383	-0.017351	0.826	0.0564992	0.473772	-0.0822622	0.296512	0.0908096	0.248976	-0.255882	0.000977941	-0.181782	0.0202133	-0.289746	0.000175741
EEF1A2	blue	0.0034833	0.964801	-0.122065	0.120605	-0.139302	0.0761526	0.0644739	0.413549	-0.107663	0.171327	-0.0281094	0.721702	-0.196018	0.0121515	0.0682032	0.387002	0.0358549	0.649549	-0.0309972	0.694471	-0.191109	0.0145374	-0.13192	0.0932259	-0.0571313	0.468831
DPT	blue	0.0903655	0.251307	0.140887	0.0728392	0.152349	0.0522048	-0.0159915	0.839442	0.151923	0.0528744	0.208524	0.00755803	0.221549	0.00448045	0.0988819	0.209187	0.159361	0.0421603	-0.0986884	0.210084	0.814424	6.76e-40	0.536272	1.61e-13	-0.00666704	0.932687
COL6A3	blue	0.0199803	0.800149	0.272147	0.000440795	0.138814	0.0771979	-0.101277	0.198311	0.200571	0.0102538	0.280234	0.000291065	0.223008	0.00421796	0.0748599	0.342252	0.208662	0.00751747	-0.112277	0.153599	0.921352	5.83e-68	0.576339	8.27e-16	0.0205667	0.794413
KRT8	blue	0.0327007	0.678587	-0.116321	0.139225	0.0968281	0.218848	0.0906967	0.249567	-0.17567	0.0248955	-0.0519119	0.510468	-0.0916645	0.24453	0.0259184	0.7426	-0.0215711	0.784612	-0.158659	0.0430874	-0.216081	0.00560025	-0.174454	0.0259311	-0.237683	0.00225
PRICKLE2	blue	-0.0199334	0.800609	0.0209295	0.790869	0.141276	0.0720426	-0.157826	0.044209	0.0427898	0.587579	0.0536073	0.496736	0.0644062	0.41404	0.0103862	0.895312	0.0190073	0.809692	0.00431904	0.956363	0.492258	2.49e-11	0.430713	9.52e-09	0.0926929	0.239255
DEGS1	blue	0.0356458	0.651459	0.178194	0.0228603	0.0528243	0.503054	-0.118698	0.131271	0.220961	0.00459037	0.27123	0.000461665	0.152344	0.0522134	0.195833	0.0122352	0.185547	0.0177257	0.269394	0.000506225	0.286699	0.000206965	0.172558	0.0276185	0.0770235	0.328443
COL16A1	blue	0.0225859	0.774744	0.116518	0.138554	0.118657	0.131405	-0.0415204	0.598718	0.224291	0.00399846	0.209395	0.00730495	0.209418	0.00729848	0.126301	0.108157	0.174286	0.0260764	-0.0567666	0.471678	0.830171	1.06e-42	0.558233	9.78e-15	0.0616889	0.434053
SPARC	blue	0.0521018	0.50892	0.263437	0.000679614	0.17459	0.0258131	-0.0414923	0.598966	0.184063	0.0186724	0.198432	0.01111	0.207039	0.00800772	0.121655	0.121867	0.127877	0.103792	-0.122113	0.120458	0.92835	4.29e-71	0.516712	1.66e-12	-0.000260334	0.997368
CYP1B1	blue	-0.0303155	0.700865	0.0703559	0.372158	0.111316	0.157171	-0.0851989	0.279544	0.133081	0.0903548	0.143236	0.0681437	0.0835004	0.289277	0.0701851	0.373323	0.121256	0.123105	-0.0372466	0.6369	0.296225	0.000123351	0.253607	0.00108891	-0.0258413	0.743339
EMILIN1	blue	0.0566882	0.472292	0.132227	0.0924586	0.189022	0.0156693	-0.0422954	0.591906	0.191671	0.0142449	0.261066	0.000762715	0.190481	0.0148701	0.154845	0.0484234	0.217361	0.00531786	-0.169759	0.0302799	0.901367	2.12e-60	0.824326	1.25e-41	0.0143771	0.855464
RAB25	blue	-0.0202622	0.797391	-0.185916	0.0174967	-0.109385	0.164541	0.136466	0.0823864	-0.361481	2.13e-06	-0.240475	0.00198773	-0.165855	0.0343557	-0.0389852	0.621245	-0.100161	0.203328	-0.414078	3.92e-08	-0.41266	4.4e-08	-0.319543	3.21e-05	-0.16919	0.030847
FBLN2	blue	0.098566	0.210653	0.0531629	0.500316	-0.00719843	0.927336	-0.0942254	0.231543	0.153537	0.0503755	0.208065	0.00769465	0.230215	0.00311276	0.0418878	0.595484	0.22236	0.00433275	-0.0220433	0.780016	0.443328	3.09e-09	0.242012	0.00185556	0.0208453	0.79169
RGS1	blue	0.318462	3.43e-05	0.0274052	0.728397	0.0317649	0.687296	-0.00631199	0.936264	0.235852	0.00243858	0.201958	0.00973015	0.211933	0.00660992	-0.0311402	0.693132	0.0932545	0.236408	0.0756855	0.33694	0.469859	2.49e-10	0.339746	9.13e-06	0.094108	0.232127
SPON1	blue	0.00794245	0.919849	0.161107	0.0399282	0.126059	0.108839	-0.108846	0.166642	0.145273	0.0642745	0.228029	0.00341656	0.196873	0.0117735	0.0639982	0.41701	0.156572	0.0459421	-0.186413	0.017192	0.843011	3.26e-45	0.624965	4.83e-19	-0.00485464	0.950958
EVPL	blue	-0.0389416	0.621635	-0.132074	0.0928412	0.0276867	0.725718	-0.0367285	0.641598	-0.15618	0.0464959	-0.0389254	0.621781	-0.0517038	0.512166	-0.0319054	0.685985	0.0549971	0.485627	-0.338973	9.59e-06	-0.268985	0.000516677	-0.196892	0.0117651	-0.242693	0.00179962
HTRA1	blue	-0.0130357	0.868822	0.22019	0.00473821	0.181221	0.0206091	-0.108047	0.169798	0.163526	0.0370012	0.188768	0.0158123	0.166406	0.0337539	0.0750788	0.340838	0.103591	0.188197	-0.0677435	0.390217	0.847259	4.29e-46	0.453136	1.25e-09	0.0964071	0.220867
TMEM119	blue	0.273677	0.000407904	0.0993392	0.207078	0.0918292	0.24368	-0.0607278	0.441262	0.117308	0.135879	0.128111	0.103155	0.161814	0.0390536	0.00931781	0.906029	0.0400906	0.611377	-0.141891	0.0708001	0.69712	4.85e-25	0.489809	3.23e-11	-0.0168278	0.831168
TM7SF2	blue	-0.0582255	0.460345	-0.0582975	0.45979	0.196678	0.0118586	0.0312329	0.692265	-0.0340278	0.666309	-0.0135498	0.863698	-0.0394798	0.616822	0.00298938	0.96979	-0.00981886	0.901001	-0.0917954	0.243854	-0.324751	2.34e-05	-0.20833	0.00761564	-0.171737	0.0283769
COL6A2	blue	0.0401405	0.610934	0.225181	0.00385232	0.0852935	0.279009	-0.00851582	0.914085	0.15068	0.0548676	0.211014	0.00685461	0.156104	0.0466042	0.0284577	0.718398	0.113275	0.149951	-0.0278682	0.723993	0.756895	1.5e-31	0.474995	1.49e-10	0.0305198	0.698947
OLFML1	blue	0.10204	0.194933	0.198607	0.0110379	0.1913	0.0144374	-0.0426229	0.589038	0.190277	0.01498	0.22205	0.00438872	0.225353	0.00382462	0.134035	0.088048	0.1617	0.0391935	-0.178319	0.0227632	0.927192	1.49e-70	0.582622	3.39e-16	-0.0197852	0.80206
VEGFA	blue	0.0869972	0.269484	-0.171885	0.028239	-0.0907067	0.249515	0.0757859	0.336297	-0.14978	0.0563484	-0.271689	0.000451106	-0.20684	0.00806969	-0.0863024	0.273341	-0.241975	0.00185869	-0.192388	0.0138796	-0.348167	5.26e-06	-0.276523	0.000352692	-0.02903	0.712981
COL1A2	blue	0.0406239	0.606643	0.2742	0.000397189	0.166462	0.0336926	-0.0489847	0.53463	0.177586	0.0233366	0.184371	0.0184725	0.202437	0.00955486	0.0768959	0.329247	0.114328	0.146174	-0.115053	0.143617	0.914685	3.11e-65	0.47924	9.69e-11	0.0105279	0.893892
TMEM158	blue	0.0230463	0.770279	0.262849	0.000699419	0.0557264	0.479852	-0.0678144	0.389721	0.151527	0.0535031	0.0989774	0.208745	0.0878774	0.264649	-0.000603531	0.993899	-0.00498609	0.949632	0.0750144	0.341254	0.654287	2.78e-21	0.415608	3.45e-08	0.0607339	0.441216
IGFBP6	blue	0.0175325	0.82421	0.0308026	0.696295	0.00443985	0.955144	-0.0497071	0.528614	-0.0263944	0.738043	0.0188	0.811729	0.0167021	0.83241	-0.049056	0.534034	0.0236367	0.764564	0.0732719	0.352618	0.194677	0.0127666	0.0798297	0.311074	0.130578	0.0966345
C1S	blue	0.0876357	0.265971	0.193961	0.0131058	0.0761233	0.334145	-0.132945	0.0906871	0.25852	0.000862287	0.312121	4.99e-05	0.292711	0.00014961	0.0392846	0.618565	0.228281	0.00338017	0.0256003	0.74565	0.752177	5.7e-31	0.60492	1.21e-17	0.15124	0.0539622
MFAP5	blue	-0.0245433	0.755813	0.19496	0.0126348	0.120451	0.125631	-0.133348	0.0897034	0.10758	0.171659	0.165689	0.0345383	0.108146	0.169401	0.0151421	0.847864	0.0878753	0.264661	0.0533013	0.4992	0.422024	2.01e-08	0.215013	0.00584613	0.0551904	0.484093
SEMA3F	blue	0.00663056	0.933054	-0.177813	0.0231582	-0.0380343	0.629787	0.0593606	0.451632	-0.195177	0.0125344	-0.186829	0.016941	-0.0928132	0.238643	-0.0454802	0.564289	-0.121641	0.121911	-0.31796	3.53e-05	-0.358564	2.6e-06	-0.277897	0.000328581	0.00236326	0.976115
CRISPLD2	blue	0.00593071	0.940106	0.220442	0.00468949	0.161994	0.0388333	-0.0795145	0.312994	0.196136	0.0120989	0.324261	2.41e-05	0.217511	0.00528558	0.155869	0.0469399	0.260051	0.000801058	-0.087135	0.268722	0.81335	1.03e-39	0.697312	4.65e-25	-0.0124618	0.874549
TLCD1	blue	-0.0657496	0.40435	-0.0383229	0.627189	0.0652747	0.40776	0.0487524	0.536571	0.0332256	0.67372	0.118721	0.131193	-0.0398775	0.613275	-0.0195968	0.803907	0.0956257	0.22465	-0.0141576	0.857647	-0.231577	0.00293596	-0.148966	0.0577172	-0.168273	0.0317797
ISLR	blue	0.083434	0.289662	0.16975	0.0302889	0.125561	0.110256	0.0141575	0.857648	0.142995	0.0686135	0.138	0.0789648	0.16697	0.0331468	0.0824704	0.295288	0.0729634	0.354654	-0.142056	0.0704709	0.85434	1.27e-47	0.445873	2.45e-09	0.0187498	0.812222
SLC24A3	blue	0.0416437	0.597632	0.247441	0.00145016	0.0354704	0.653062	-0.0360499	0.647771	0.185386	0.0178259	0.109353	0.164663	0.168828	0.0312131	0.0266687	0.735421	0.113705	0.1484	0.013477	0.864423	0.480302	8.69e-11	0.362607	1.97e-06	0.0824706	0.295286
